# Supplementary material for: Effects of inorganic and organic amendment on soil chemical properties, enzyme activities, microbial community and soil quality in yellow clayey soil
Source: PLoS One. 2017 Mar 6;12(3):e0172767. doi: 10.1371/journal.pone.0172767 (PMC5338777; doi:10.1371/journal.pone.0172767)
Supplement: S1 File — (XLSX) [file pone.0172767.s002.xlsx]

## Sheet: Fig 1
Month	2012			2013
	Precipitation (mm)	Temperature (℃)		Precipitation (mm)	Temperature (℃)
1	16	2.9		17	3
2	17	4.8		45	4.7
3	17	4.8		50	4.7
4	84	18.2		89	18
5	183	22.7		215	22.6
6	174	27.4		207	27.0667
7	222	29.6		138	29.7667
8	89	27.7		67	27.8
9	16	23.7		32	23.4
10	99	18.5		90	18.4333
11	19	10.6		19	10.6333
12	47	3.8		39	4

## Sheet: Fig 2
Treatment	2012			2013
	MBC	MBN		MBC	MBN
CK	307±30	27.1±3.20		315±34	27.4±8.28
NPK	382±32	35.8±1.08		408±38	38.3±8.56
NPKG	388±35	37.6±4.76		393±35	47.8±5.28
NPKM	416±35	35.5±3.12		424±40	39.5±2.47
NPKS	384±33	32.7±2.27		417±40	30.7±6.85

## Sheet: Fig 3
The relative response of extracellular enzyme activity under different fertilizations in 2012 and 2013.
Year	Treatment	Perox	Sul	βG	αG	CBH	NAG	PhOx	Pho
2012	CK	0.19	0.18	0.18	0.17	0.18	0.23	0.25	0.23
	NPK	0.18	0.16	0.18	0.18	0.22	0.21	0.14	0.2
	NPKG	0.22	0.22	0.19	0.21	0.19	0.21	0.18	0.18
	NPKM	0.21	0.25	0.23	0.25	0.21	0.19	0.26	0.24
	NPKS	0.19	0.19	0.22	0.18	0.2	0.17	0.17	0.15
2013	CK	0.2	0.18	0.18	0.16	0.15	0.17	0.21	0.2
	NPK	0.23	0.16	0.19	0.18	0.17	0.2	0.23	0.21
	NPKG	0.19	0.22	0.2	0.2	0.22	0.2	0.19	0.21
	NPKM	0.2	0.25	0.23	0.22	0.26	0.24	0.19	0.2
	NPKS	0.19	0.19	0.2	0.24	0.2	0.19	0.17	0.18
Abbreviations: αG, α-glucosidase; βG, β-glucosidase; CBH, cellobiohydrolase; NAG, N-acetyl-glucosaminidase; Perox, peroxidase; Pho, phosphomonoesterase; PhOx, phenol oxidase; Sul, sulfatase.

## Sheet: Fig 4
Variations in soil enzyme activities under different fertilizations in 2012 and 2013
Year	Treatment	Enzyme activity (nmol h−1 g−1)
		Pho	Sul	βG	CBH	NAG	αG	PhOx	PhOx
2012	CK-1	650.33	8.67	124.86	36.72	69.22	36.19	3.28	2.45
	CK-2	629.72	8.97	113.42	35.95	62.69	36.88	2.93	3.47
	CK-3	627.11	9.96	145.92	39.95	67.68	38.94	3.35	3.82
	NPK-1	525.67	7.5	119.93	51.13	60.05	41.05	1.28	3.81
	NPK-2	536.26	7.56	118.9	43.66	49.07	42.6	1.76	2.18
	NPK-3	570.03	9.08	154.08	48.07	69.72	36.21	2.24	3.2
	NPKG-1	461.2	10.15	125	40.37	59.15	43.06	2.96	4.02
	NPKG-2	492.94	11.08	137.55	37.12	68.73	46.04	1.39	2.69
	NPKG-3	511.13	12.04	153.89	41.97	52.54	46.98	2.44	4.54
	NPKM-1	590.76	11	160.14	45.28	50.74	53.48	2.85	2.31
	NPKM-2	633.98	13.86	161.16	44.39	54.98	54.8	3.28	4.1
	NPKM-3	707.02	13.24	184.44	43.24	59.51	59.1	3.49	4.31
	NPKS-1	365.62	8.78	147.86	41.7	53.58	39.82	2.03	3.8
	NPKS-2	443.92	10.76	182.36	42.61	51.86	42.88	1.27	2.9
	NPKS-3	459.96	8.93	158.98	43.99	37.92	38.56	2.91	3.1
2013	CK-1	1371.56	12.14	317.99	84.46	98.35	44.32	4.34	6.84
	CK-2	1469.27	12.56	286.86	64.67	90.32	39.43	4.28	8.02
	CK-3	1504.24	13.95	329.75	99.43	101	50.25	4.32	7.89
	NPK-1	1482.63	10.5	319.53	94.19	114.89	48.49	4.9	8.89
	NPK-2	1498.22	10.59	312.38	93.29	101.45	45.94	4.16	8.66
	NPK-3	1626.83	12.71	368.29	96.51	112.92	56.52	4.95	8.77
	NPKG-1	1588.55	14.22	361.99	110.87	116.48	54.05	4.09	7.53
	NPKG-2	1481.15	15.51	350.33	83.76	93.4	42.52	3.58	6.73
	NPKG-3	1596.78	16.86	338.75	172.71	132.93	71.34	4.04	7.78
	NPKM-1	1336.63	15.39	361	112.66	124.88	48.59	4.08	7.57
	NPKM-2	1449.98	19.4	397.79	136.44	111.47	61.69	3.59	7.81
	NPKM-3	1502.45	18.53	441.96	185.12	166.65	71.27	4.13	7.83
	NPKS-1	1262.63	12.3	325.16	85.51	100.68	52.67	3.94	7.27
	NPKS-2	1399.15	15.06	386.88	138.85	107.04	86.34	3.47	7.03
	NPKS-3	1363.27	12.5	362.66	112.19	104.84	65.51	3.25	7.18
Data are means ± SE, n=3. Abbreviations: αG, α-glucosidase; βG, β-glucosidase; CBH, cellobiohydrolase; NAG, N-acetyl-glucosaminidase; Perox, peroxidase; Pho, phosphomonoesterase; PhOx, phenol oxidase; Sul, sulfatase.
Variations in soil chemical properties, microbial biomass carbon (MBC) and nitrogen (MBN) under different fertilizations in 2012 and 2013.
Year	Treatment	pH	SOM(g/kg)	Total N (g/kg)	AN (mg/kg)	AP (mg/kg)	AK (mg/kg)	MBC(mg/kg)	MBN (mg/kg)
2012	CK	6.76±0.12	18.94±1.27	1.21±0.14	79.19±7.94	8.07±0.65	107.33±2.74	307±30	27.1±3.20
	NPK	6.74±0.10	19.09±2.37	1.23±0.15	77.81±8.64	8.02±1.86	121.03±3.84	382±32	35.8±1.08
	NPKG	6.76±0.13	18.63±3.92	1.19±0.13	90.89±7.77	7.71±1.90	120.72±7.11	388±35	37.6±4.76
	NPKM	6.86±0.07	21.33±5.54	1.25±0.20	89.52±4.73	11.87±0.52	121.63±5.23	416±35	35.5±3.12
	NPKS	6.85±0.06	22.06±2.06	1.18±0.26	90.89±6.28	9.44±3.40	130.93±16.18	384±33	32.7±2.27
2013	CK	6.89±0.13	20.96±0.93	1.35±0.06	72.10±8.31	11.74±1.23	131.65±6.21	315±34	27.4±8.28
	NPK	6.94±0.04	21.80±2.14	1.35±0.14	77.63±7.26	12.96±1.49	131.22±11.81	408±38	38.3±8.56
	NPKG	6.96±0.07	22.10±3.63	1.38±0.20	93.49±6.81	13.57±3.04	159.12±6.54	393±35	47.8±5.28
	NPKM	6.97±0.04	23.86±3.10	1.47±0.17	90.13±3.90	17.82±5.43	157.81±10.97	424±40	39.5±2.47
	NPKS	6.90±0.13	24.89±4.02	1.44±0.39	91.09±3.63	16.46±2.00	159.47±22.83	417±40	30.7±6.85
Data are means ± SE, n=3. Abbreviations: AK, available potassium; AN, available nitrogen; AP, available phosphorus; SOM, soil organic matter; TN, total nitrogen.

## Sheet: Fig 5
Treatment	2012											2013
	TPLFA	S.D.	Bacteria	S.D.	G+/G-	S.D.	Fungi	S.D.	Actinomycetes	S.D.		TPLFA	S.D.	Bacteria	S.D.	G+/G-	S.D.	Fungi	S.D.	Actinomycetes	S.D.
CK	31.5964	2.5768	53.0984	0.9089	3.2136	0.7181	2.7077	0.4761	14.4009	0.0909		11.2333	0.9557	62.41	1.8484	3.564	0.0331	1.7732	0.1335	15.6249	0.3669
NPK	31.9228	3.9471	46.9871	0.83	3.9231	0.3543	1.7266	0.0837	13.2495	0.83		15.3367	2.2446	57.8424	2.3744	4.0261	0.2719	1.728	0.4823	12.8784	0.5884
NPKG	35.2587	3.3921	51.2546	1.8499	3.1811	0.1604	1.5233	0.2689	14.7924	1.8499		18.7567	4.5375	60.2793	5.0645	3.4253	0.4372	2.1678	0.0426	12.0085	1.0105
NPKM	32.006	4.346	49.4943	3.4596	3.6541	0.191	1.5347	0.5962	13.0826	3.4596		15.9733	1.172	63.368	1.7381	3.3831	0.2367	2.2058	0.1815	12.9191	0.492
NPKS	21.9561	3.302	51.7636	2.6569	3.8397	0.0338	1.9715	0.1495	16.4789	2.6569		18.8333	0.8303	62.6783	0.4426	3.4766	0.021	1.6893	0.1737	12.67	0.4469

## Sheet: Fig 6
Microbial community composition (relative content of individual PLFA molecules) in soils under different fertilizations in 2012
Peak name	Treatment
	CK-1	CK-2	CK-3	NPK-1	NPK-2	NPK-3	NPKG-1	NPKG-2	NPKG-3	NPKM-1	NPKM-2	NPKM-3	NPKS-1	NPKS-2	NPKS-3
09:00:00	0.1	0	0.03	0	0	0	0	0	0	0	0	0.07	0	0.08	0
i10:0	0.13	0.09	0.08	0	0	0	0	0	0.01	0	0	0.11	0	0	0
10:00:00	0	0	0	0	0	0	0	0	0	0	0	0	0	0	0
a11:0	0	0	0	0	0	0	0	0	0	0	0	0.08	0	0	0
i12:0	0.08	0.07	0.08	0	0	0	0	0	0	0	0	0.04	0	0	0
12:00:00	0.06	0.08	0.07	0.03	0.03	0.03	0.05	0.09	0.05	0.04	0.03	0.06	0.04	0.06	0.05
11:0 3OH	0.08	0.08	0.08	0	0	0	0	0	0	0	0	0	0	0	0
i13:0	0.07	0.08	0.07	0.05	0.06	0.05	0.07	0.09	0.07	0.07	0.04	0.06	0.05	0.06	0.06
13:00:00	0.03	0.03	0.03	0	0	0	0.03	0.04	0.03	0.04	0.04	0.04	0.04	0.04	0.04
12:0 3OH	0.04	0.04	0.04	0	0	0	0	0	0	0	0	0	0	0	0
unknown 13.565	0.11	0.11	0.11	0	0	0	0	0	0	0	0	0	0	0	0
i14:0	0.46	0.32	0.32	0.34	0.43	0.3	0.4	0.49	0.38	0.4	0.29	0.38	0.26	0.36	0.14
14:1 w5c	0	0	0	0.16	0.12	0.12	0.13	0.17	0.15	0	0	0	0.15	0.15	0.15
14:00:00	0.75	0.73	0.71	0.6	1.22	0.7	0.97	1	0.81	0.65	0.4	1.12	0.51	0.59	0.24
13:0 2OH	0	0	0	0	0	0	0.21	0.24	0.23	0.36	0.36	0.36	0	0	0
i13:0 3OH	0	0	0	0	0	0	0	0	0	0	0	0	0.04	0.04	0.04
unknown 14.263	0	0	0	0	0	0	0.18	0.19	0.15	0.07	0.24	0.41	0	0	0
i15:1 G	0.41	0.53	0.35	0.11	0.81	0.33	0.4	0.4	0.31	0.15	0.44	0.74	0.05	0.11	0.08
i15:1 I/13:0 3OH	0.21	0	0.07	0	0	0	0.21	0.2	0.21	0.31	0.31	0.31	0	0	0
unknown 14.502	0	0	0	0	0	0	0	0	0	0	0.02	0	0	0	0
i15:0	3.89	2.87	2.96	2.71	4.16	2.81	3.35	3.38	3	2.98	2.29	2.63	2.65	2.7	1.52
a15:0	2.88	2.43	2.22	2.13	2.08	1.78	2.24	2.54	2.1	2.09	1.56	2.43	1.64	1.84	0.98
unknown 14.959	0.05	0.06	0.05	0.03	0.03	0.03	0.05	0.05	0.05	0.05	0.04	0.04	0.03	0.03	0.03
15:00:00	0.45	0.38	0.38	0.35	0.42	0.33	0.55	0.6	0.5	0.42	0.38	0.54	0.36	0.36	0.21
i16:1 H	0.15	0.21	0.15	0	0	0	0.13	0.27	0.17	0.12	0.12	0.19	0.1	0.07	0.57
16:0 N alcohol	0.16	0.18	0.14	0.12	0.1	0.09	0.14	0.18	0.13	0.11	0.1	0.14	0.08	0.08	0.08
i16:0	1.02	0.95	0.9	0.87	0.99	0.82	1.32	1.17	1.1	1.04	0.87	1.11	0.95	0.86	0.9
a16:0	0.15	0.32	0.17	0.07	0.08	0.06	0.04	0.13	0.07	0.1	0.05	0.03	0.05	0.07	0.03
i15:0 2OH/16:1w7c	0.1	0.06	0.08	0.13	0.07	0.08	0.08	0.07	0.08	0.08	0.1	0.1	0.07	0.08	0.06
16:00:00	5.41	4.24	4.23	4.89	4.75	4.06	6.21	5.91	6.06	4.76	4.96	4.86	3.83	3.99	2.38
i15:0 3OH	1.48	0.34	0.91	2.39	1.66	3.12	0.48	0.55	0.36	0.09	0.18	0.27	0.06	0.06	0.06
15:0 2OH	0	0.46	0.17	0	0	0	0.18	0.31	0.18	0.37	0.37	0.37	0.07	0.07	0.07
10M 16:0	2.2	2.32	2.04	2.04	2.2	1.92	2.95	2.53	2.42	2.23	1.75	2.36	1.98	1.97	1.57
a17:1 B/i I	1.65	1.54	1.75	2.93	3.85	2.02	1.92	2.32	2.12	1.19	2.01	2.84	0.7	1.09	0.9
unknown 16.582	0.1	0.11	0.11	0	0	0	0.14	0.07	0.08	0.05	0.03	0.07	0.05	0.05	0.05
i17:0	0.89	0.69	0.71	0.67	0.79	0.65	0.94	0.91	0.83	0.79	0.69	0.9	0.69	0.68	0.47
a17:0	1.05	1.27	0.96	0.74	0.87	0.71	0.86	0.89	0.79	0.84	0.71	0.84	0.66	0.65	0.45
cy17:0	0.94	0.82	0.84	0.78	0.9	0.76	1.09	1	0.92	0.93	0.83	0.9	0.78	0.73	0.5
17:00:00	0.43	0.31	0.34	0.35	0.39	0.33	0.46	0.43	0.41	0.39	0.37	0.47	0.32	0.33	0.18
16:1 2OH	0.34	0.36	0.35	0.31	0.38	0.32	0.42	0.35	0.38	0.36	0.32	0.39	0.37	0.3	0.2
10M 17:0	0.35	0.39	0.32	0.37	0.31	0.28	0.42	0.39	0.36	0.29	0.22	0.32	0.23	0.27	0.18
18:3 w6c (6,9,12)	0.37	0.54	0.34	0.31	0.38	0.25	0.18	0.24	0.18	0.29	0.09	0.21	0.21	0.21	0.21
i18:0	0.12	0.23	0.18	0	0	0	0	0	0	0.1	0.02	0.06	0.07	0.07	0.07
18:1 w9c	0.42	0.51	0.4	0.25	0.26	0.22	0.26	0.45	0.3	0.31	0.23	0.3	0.22	0.32	0.14
18:1 w7c	0.36	0.44	0.3	0.21	0.22	0.18	0.16	0.6	0.3	0.2	0.08	0.29	0.1	0.19	0.1
18:00:00	1.09	1.44	1.07	0.81	0.87	0.76	1.06	1.38	1.06	0.95	0.81	0.97	0.72	0.84	0.48
17:0 ISO 3OH	0	0	0	0	0	0	0	0	0	0	0.12	0	0	0	0
TBSA 10Me18:0	2.26	1.97	1.87	2.09	2.58	1.61	2.53	2.07	2.3	1.27	1.08	1.18	1.07	1.6	1.82
i19:0	0	0	0	0	0	0	0	0	0	0	0.16	0	0	0	0
a19:0	0	0	0	0	0	0	0	0	0	0	0.04	0	0	0	0
cy19:0 w8c	1.29	2.22	1.41	1.02	1.06	0.93	1.56	1.6	1.36	1.15	0.93	1.22	0.92	0.91	0.55
10M 19:0	0	0	0	0	0	0	0		0	0	0	0	0	0	0
i20:0	0	2.55	1.51	2.28	3.6	2.28	1.78	3.18	2	0.9	1.29	1.68	2.06	2.17	2.28
20:2 w6,9c	0	0	0.15	0.46	0.53	0.46	0.66	0.92	0.66	0.6	0.68	0.59	0.44	0.49	0.35
20:00:00	0.17	0.15	0.15	0.29	0.1	0.19	0.62	1.14	0.63	0.18	0.27	0.4	0.11	0.21	0.16
Microbial community composition (relative content of individual PLFA molecules) in soils under different fertilizations in 2013
Peak name	Treatment
	CK-1	CK-2	CK-3	NPK-1	NPK-2	NPK-3	NPKG-1	NPKG-2	NPKG-3	NPKM-1	NPKM-2	NPKM-3	NPKS-1	NPKS-2	NPKS-3
09:00:00	0	0	0	0.02	0	0	0	0	0	0	0	0	0.03	0	0.01
10:00:00	0	0	0	0.03	0	0	0	0	0	0	0	0	0	0	0
a11:0	0	0	0	0	0	0.04	0	0	0	0	0	0	0.05	0.05	0.05
10:0 3OH	0	0	0	0	0	0	0	0	0	0	0	0	0.02	0.02	0.02
12:00:00	0	0	0	0.06	0.03	0.05	0.05	0.04	0.04	0	0.03	0.01	0.04	0.06	0.06
i13:0	0.03	0.02	0.01	0.02	0.03	0.04	0	0.05	0.02	0.03	0.04	0.03	0.04	0.06	0.05
i14:0	0.14	0.12	0.13	0.19	0.13	0.22	0.15	0.18	0.19	0.18	0.18	0.16	0.26	0.23	0.24
14:1 w5c	0	0	0	0	0	0	0.12	0.12	0.12	0.04	0	0.01	0.03	0.02	0.02
14:00:00	0.24	0.2	0.22	0.47	0.39	0.51	0.47	0.52	0.38	0.46	0.41	0.39	0.57	0.51	0.53
13:0 2OH	0	0	0	0	0	0	0.14	0.14	0.14	0	0	0	0.12	0.03	0.06
i13:0 3OH	0	0	0	0.17	0.17	0.17	0.06	0.06	0.06	0.1	0.1	0.1	0.14	0.14	0.14
unknown 14.263	0	0	0	0.09	0.1	0.09	0.13	0.13	0.13	0	0	0	0.09	0.09	0.09
i15:1 G	0.03	0.05	0.04	0.19	0.2	0.19	0.24	0.09	0.1	0	0.1	0.07	0.16	0.18	0.17
unknown 14.502	0	0	0	0	0	0.06	0.11	0.11	0.11	0	0	0	0.15	0.15	0.15
i15:1 I/13:0 3OH	0	0	0	0.18	0.1	0.12	0.11	0.11	0.11	0.11	0	0.04	0	0	0
a15:1 A	0	0	0	0.06	0.06	0.06	0.1	0.1	0.1	0	0	0	0	0	0
i15:0	1.37	1.27	1.32	1.86	1.57	2.14	1.76	1.77	1.78	1.96	1.79	1.73	2.39	2.23	2.28
a15:0	0.9	0.79	0.85	1.15	1.05	1.48	1.18	1.72	1.24	1.34	1.23	1.15	1.63	1.38	1.46
unknown 14.959	0	0	0	0	0	0	0.08	0.08	0.08	0	0	0	0	0.04	0.03
15:00:00	0.21	0.17	0.19	0.26	0.2	0.31	0.22	0.44	0.29	0.28	0.33	0.28	0.38	0.33	0.35
i16:1 H	0.07	0.05	0.03	0.08	0.12	0.14	0.13	0.13	0.13	0	0.12	0.04	0.11	0.08	0.09
16:0 N alcohol	0.04	0.03	0.02	0.08	0.08	0.08	0.08	0.08	0.08	0.07	0.09	0.05	0.07	0	0.02
i16:0	0.52	0.52	0.52	0.67	0.51	0.79	0.53	0.99	0.7	0.68	0.72	0.67	0.81	0.84	0.83
a16:0	0.03	0.02	0.02	0.03	0.05	0.05	0.04	0.04	0.03	0.06	0.05	0.03	0.05	0.03	0.04
i15:0 2OH/16:1w7c	0.06	0.04	0.05	0.08	0.06	0.1	0.1	0.17	0.15	0.13	0.06	0.09	0.15	0.18	0.17
16:00:00	2.33	1.96	2.14	2.37	2.04	3.08	2.58	3.05	3.52	3.87	2.95	3.07	3.91	3.32	3.52
i15:0 3OH	0	0	0	0.05	0.05	0.05	0	0	0	0	0.04	0.01	0	0.04	0.03
10M 16:0	1.19	1.14	1.17	1.26	1.17	1.52	1.08	1.94	1.36	1.49	1.22	1.3	1.61	1.57	1.59
a17:1 B/i I	0	0.64	0.35	1.23	1.1	1	1.5	0.6	0.66	1.25	0.66	0.86	0.81	0.81	0.81
i17:1 I/ANTEI B	0.25	0	0.11	0	0	0	0	0	0	0	0	0	0	0	0
i17:0	0.44	0.42	0.43	0.47	0.43	0.57	0.45	0.79	0.55	0.59	0.53	0.53	0.64	0.61	0.62
a17:0	0.38	0.39	0.39	0.43	0.51	0.64	0.46	0.71	0.51	0.54	0.56	0.51	0.6	0.57	0.58
cy17:0	0.52	0.42	0.47	0.64	0.38	0.61	0.43	0.99	0.66	0.7	0.62	0.6	0.83	0.7	0.74
17:00:00	0.2	0.11	0.15	0.24	0.11	0.25	0.11	0.45	0.27	0.26	0.28	0.24	0.31	0.31	0.31
16:1 2OH	0.17	0.18	0.18	0.22	0.15	0.24	0.15	0	0.05	0.2	0.21	0.2	0.23	0.27	0.26
10M 17:0	0.14	0.15	0.15	0.18	0.14	0.2	0.13	0.28	0.19	0.18	0.2	0.18	0.2	0.21	0.21
18:3 w6c (6,9,12)	0.11	0.06	0.08	0.21	0.09	0.11	0.18	0.18	0.18	0.12	0.18	0.14	0.14	0.13	0.14
18:1 w9c	0.12	0.1	0.11	0.14	0.1	0.14	0.16	0.32	0.2	0.23	0.2	0.19	0.23	0.14	0.17
18:1 w7c	0.09	0.07	0.08	0.1	0.09	0.13	0.18	0.18	0.14	0.22	0.15	0.15	0.17	0.12	0.13
18:00:00	0.4	0.37	0.39	0.48	0.5	0.62	0.48	0.81	0.58	0.65	0.6	0.56	0.65	0.61	0.63
TBSA 10Me18:0	0.53	0.36	0.44	0.41	0.43	0.61	0.46	0.78	0.56	0.47	0.62	0.51	0.59	0.58	0.59
unknown 18.814	0	0	0	0.11	0.11	0.11	0.13	0.13	0.13	0.08	0.12	0.07	0.1	0.08	0.09
cy19:0 w8c	0.43	0.49	0.46	0.52	0.47	0.67	0.47	1.05	0.67	0.73	0.65	0.6	0.76	0.78	0.78
20:4 w6,9,12,15c	0	0	0	0	0	0	0.11	0.11	0.11	0	0	0	0	0	0
20:2 w6,9c	0	0.14	0.08	0.29	0.29	0.29	0.16	0.51	0.42	0.22	0.19	0.14	0.27	0.23	0.24
i20:0	1.13	0.83	0.52	0	0	0	0	0	0	0	0	0	0	0	0
20:00:00	0.13	0	0.06	0.14	0.18	0.2	0.31	0.31	0.31	0	0.56	0.19	0.38	0.34	0.35
Variations in soil chemical properties, microbial biomass carbon (MBC) and nitrogen (MBN) under different fertilizations in 2012 and 2013.
Year	Treatment	pH	SOM(g/kg)	Total N (g/kg)	AN (mg/kg)	AP (mg/kg)	AK (mg/kg)	MBC(mg/kg)	MBN (mg/kg)
2012	CK	6.76±0.12	18.94±1.27	1.21±0.14	79.19±7.94	8.07±0.65	107.33±2.74	307±30	27.1±3.20
	NPK	6.74±0.10	19.09±2.37	1.23±0.15	77.81±8.64	8.02±1.86	121.03±3.84	382±32	35.8±1.08
	NPKG	6.76±0.13	18.63±3.92	1.19±0.13	90.89±7.77	7.71±1.90	120.72±7.11	388±35	37.6±4.76
	NPKM	6.86±0.07	21.33±5.54	1.25±0.20	89.52±4.73	11.87±0.52	121.63±5.23	416±35	35.5±3.12
	NPKS	6.85±0.06	22.06±2.06	1.18±0.26	90.89±6.28	9.44±3.40	130.93±16.18	384±33	32.7±2.27
2013	CK	6.89±0.13	20.96±0.93	1.35±0.06	72.10±8.31	11.74±1.23	131.65±6.21	315±34	27.4±8.28
	NPK	6.94±0.04	21.80±2.14	1.35±0.14	77.63±7.26	12.96±1.49	131.22±11.81	408±38	38.3±8.56
	NPKG	6.96±0.07	22.10±3.63	1.38±0.20	93.49±6.81	13.57±3.04	159.12±6.54	393±35	47.8±5.28
	NPKM	6.97±0.04	23.86±3.10	1.47±0.17	90.13±3.90	17.82±5.43	157.81±10.97	424±40	39.5±2.47
	NPKS	6.90±0.13	24.89±4.02	1.44±0.39	91.09±3.63	16.46±2.00	159.47±22.83	417±40	30.7±6.85
Data are means ± SE, n=3. Abbreviations: AK, available potassium; AN, available nitrogen; AP, available phosphorus; SOM, soil organic matter; TN, total nitrogen.

## Sheet: Fig 7
Treatment	2012			2013
	SQI	S.D.		SQI	S.D.
CK	0.766	0.0551		0.721	0.0211
NPK	0.7385	0.0602		0.7663	0.036
NPKG	0.7771	0.049		0.8096	0.0662
NPKM	0.8518	0.0144		0.853	0.0634
NPKS	0.7699	0.01		0.7933	0.0491

## Sheet: Fig 8
Treatment	2012					2013
	SQI	S.D.	Yield	S.D.		SQI	S.D.	Yield	S.D.
CK	0.766	0.0551	5299.05	313.204		0.721	0.0211	3025.35	517.938
NPK	0.7385	0.0602	6620.05	366.261		0.7663	0.036	6861.4	426.656
NPKG	0.7771	0.049	7071.3	377.18		0.8096	0.0662	8011.7	168.385
NPKM	0.8518	0.0144	7357.1	167.788		0.853	0.0634	8567.05	321.965
NPKS	0.7699	0.01	7087.9	447.751		0.7933	0.0491	6924.65	523.037
